# Supplementary material for: Validity of the Norwegian Version of the Needs and Provision Complexity Scale (NPCS) in Patients with Traumatic Brain Injury and Atraumatic Subarachnoid Hemorrhage
Source: J Clin Med. 2024 Jan 28;13(3):752. doi: 10.3390/jcm13030752 (PMC10856215; doi:10.3390/jcm13030752)
Supplement: Supplementary file 1 [file jcm-13-00752-s001.zip]

Archive with 3 entries (3 files):
- Supplementary Material File S1 NPCS_extended_English version 6.pdf
- Supplementary Material File S2 NPCS_clinician version 2.0_Norwegian.pdf
- Supplementary Material File S3 NPCS_patient version 2.0_Norwegian.pdf
